# Supplementary material for: Organic-Cation Modulated Assembly Behaviors of a Ureidopyrimidone-Grafting Cluster
Source: Molecules. 2023 Apr 24;28(9):3677. doi: 10.3390/molecules28093677 (PMC10180284; doi:10.3390/molecules28093677)
Supplement: Supplementary file 1 [file molecules-28-03677-s001.zip]

Archive with 1 entries (1 files):
- molecules-2320878-supplementary.pdf
